# Supplementary material for: A Stress-Responsive NAC Transcription Factor from Tiger Lily (LlNAC2) Interacts with LlDREB1 and LlZHFD4 and Enhances Various Abiotic Stress Tolerance in Arabidopsis
Source: Int J Mol Sci. 2019 Jun 30;20(13):3225. doi: 10.3390/ijms20133225 (PMC6651202; doi:10.3390/ijms20133225)
Supplement: Supplementary file 1 [file ijms-20-03225-s001.zip]

Archive with 8 entries (7 files):
- Supplementary material/
- Supplementary material/FigureS1.pdf
- Supplementary material/FigureS2.pdf
- Supplementary material/FigureS3.pdf
- Supplementary material/FigureS4.pdf
- Supplementary material/TableS1.docx
- Supplementary material/TableS2.docx
- Supplementary material/TableS3.docx
